# Supplementary material for: Biogeographic history of the Late Pleistocene and Holocene European small hamsters (subfamily Cricetinae)
Source: Sci Rep. 2026 Jan 8;16:4145. doi: 10.1038/s41598-025-34298-4 (PMC12859059; doi:10.1038/s41598-025-34298-4)
Supplement: Supplementary file 2 — Supplementary Information 2. [file 41598_2025_34298_MOESM2_ESM.xlsx]

## Sheet: Tab. S1 samples
Table S1.	Ancient and modern samples used in this study, type of library and enrichment method used, mtDNA mapping and consensus calling statistics (where "μ" means normalPrior mean; "stdev" is a standard deviation, "TN" means truncated lower ).
Lab ID	Species DNA	Country	Site	Layer	Latitude	Longtitute	Library type	Sample type	USER treatment	ENRICHMENT method	mapped reads	bases covered at least 3 times	mean depth of mtDNA coverage	approx age	age prior	estimated age (median)	estimated age 95% HPD	Sample accesion	GenBank accesion
MI3260	N. migratorius	Bulgaria	Karlukovo	2/3	43.1862	24.0276	SS	ancient	0	myBait	3691	0.504001	9.87006	MIS2	μ="30000.0" stdev="10000.0" TN="10000.0"	29748.1414	[18780.5374, 42230.7416]	ERS24620479	PV684649
MI3261	N. migratorius	Turkey	Buzluk Magarasi	3/1 T93	39.2493	39.1383	SS	ancient	0	myBait	47741	0.801022	159.902	MIS1	μ="5000.0" stdev="3000.0" TN="0.0"	6667.997	[2486.7305, 10738.4724]	ERS24620480	PV684646
MI3262	N. migratorius	Turkey	Guzyurdu	2A TK95	39.914	39.5647	SS	ancient	0	myBait	41418	0.864229	140.52	MIS1	μ="10000.0" stdev="5000.0"	7198.7277	[2432.4537, 12200.5609]	ERS24620481	PV684641
MI3263	N. migratorius	Turkey	Bolu II	TK 90	40.6968	31.5377	SS	ancient	0	myBait	55662	0.817885	183.99	MIS1	μ="7500.0" stdev="4000.0"	6829.1252	[2262.2961, 11162.4598]	ERS24620482	PV684634
MI3264	N. migratorius	Turkey	Bolu II	TK 90	40.6968	31.5377	SS	ancient	0	myBait	55825	0.881709	193.52	MIS1	μ="7500.0" stdev="4000.0"	7744.2006	[3085.5476, 11879.2041]	ERS24620483	PV684635
MI3265	N. migratorius	Turkey	Mencilar	TK94	41.2761	32.6241	SS	ancient	0	myBait	20483	0.8097	67.8532	MIS1	μ="5000.0" stdev="3000.0" TN="0.0"	4380.5653	[534.0957, 8402.9736]	ERS24620484	PV684637
MI3266	N. migratorius	Turkey	Mencilar	TK94	41.2761	32.6241	SS	ancient	0	myBait	54787	0.890325	212.127	MIS1	μ="5000.0" stdev="3000.0" TN="0.0"	4405.0321	[1051.028, 7792.9213]	ERS24620485	PV684640
MI3267	N. migratorius	Turkey	Mencilar	TK94	41.2761	32.6241	SS	ancient	0	myBait	38821	0.859983	148.205	MIS1	μ="5000.0" stdev="3000.0" TN="0.0"	4416.0135	[1052.4249, 7784.0365]	ERS24620486	PV684638
MI4001	N. migratorius	Turkey	Mencilar		41.2761	32.6241	SS	ancient	1	myBait	57763	0.854074	191.913	MIS1	μ="5000.0" stdev="3000.0" TN="0.0"	6819.0294	[2880.0562, 10859.6126]	ERS24620487	PV684636
MI4005	N. migratorius	Turkey	Buzluk Magarasi	3/1	39.2493	39.1383	SS	ancient	1	myBait	170265	0.937346	646.975	MIS1	μ="5000.0" stdev="3000.0" TN="0.0"	5958.8898	[1841.8747, 10084.6708]	ERS24620488	PV684633
MI4006	N. migratorius	Turkey	Mencilar		41.2761	32.6241	SS	ancient	1	myBait	128421	0.927806	478.301	MIS1	μ="5000.0" stdev="3000.0" TN="0.0"	4471.9517	[1011.5033, 7838.0884]	ERS24620489	PV684639
MI4012	N. migratorius	Turkey	Guzyurdu	2A	39.914	39.5647	SS	ancient	1	myBait	126253	0.959074	468.231	MIS1	μ="10000.0" stdev="5000.0" TN="0.0"	11531.877	[5417.9012, 17018.1359]	ERS24620490	PV684632
MI4020	N. migratorius	Romania	Sfanta Elena		44.6613	21.7366	SS	ancient	1	myBait	19709	0.751554	52.2087	MIS3-2	μ="30000.0" stdev="10000.0" TN="10000.0"	17747.3742	[7307.737, 29672.9469]	ERS24620491	PV684648
MI4057	N. migratorius	Bulgaria	Cave 16	8	43.177	24.0723	SS	ancient	1	myBait	13456	0.779296	36.3097	MIS3	μ="20000.0" stdev="11000.0" TN="0.0"	24039.3592	[14152.0177, 35086.9215]	ERS24620492	PV684642
MI4121	N. migratorius	Serbia	Gradašnica cave		44.462	22.228	SS	ancient	1	myBait	12066	0.789513	33.7057	MIS2	μ="20000.0" stdev="11000.0" TN="10000.0"	19442.4935	[9669.0692, 29145.7013]	ERS24620493	PV684643
MI4284	N. migratorius	Bulgaria	Kozarnika cave	4b	43.65	22.7333	SS	ancient	1	myBait	8956	0.78407	25.2916	MIS2	μ="15000.0" stdev="8000.0" TN="10000.0"	17107.123	[7872.9337, 26901.8207]	ERS24620494	PV684647
MI4285	N. migratorius	Bulgaria	Kozarnika cave	4b	43.65	22.7333	SS	ancient	1	myBait	9207	0.76034	25.7399	MIS2	μ="15000.0" stdev="8000.0" TN="10000.0"	21017.2529	[10553.5259, 31207.3757]	ERS24620495	PV684644
MI4286	N. migratorius	Bulgaria	Kozarnika cave	4b	43.65	22.7333	SS	ancient	1	myBait	4861	0.729444	14.2124	MIS2	μ="15000.0" stdev="8000.0" TN="10000.0"	22558.6463	[12314.1538, 31500.3832]	ERS24620496	PV684645
MI3269	C. sungorus	Czechia	Martinka	R/7	48.8657	16.6352	SS	ancient	1	myBait	10228	0.548452	23.0481	MIS2	μ="13585.0" stdev="5000.0"	10853.4208	[6157.671, 14806.7053]	ERS24620464	PV660957
MI3273	C. sungorus	Czechia	Balcarka		49.3765	16.758	SS	ancient	1	myBait	12037	0.595497	30.3174	MIS3	μ="12688.0" stdev="6800.0" TN="0.0"	9619.462	[4437.0096, 14174.1958]	ERS24620465	PV660963
MI3276	C. sungorus	Czechia	Nad Kačákem	L 1983	49.9506	14.1315	SS	ancient	1	myBait	21544	0.71467	55.5893	MIS3	μ="27079.0" stdev="11000.0	25979.6543	[17396.7061, 35157.9169]	ERS24620466	PV660948
MI3277	C. sungorus	Czechia	Chlum	7B	49.9459	14.1346	SS	ancient	1	myBait/PHO	7495	0.979201	17.8482	MIS3	μ="25777.0" stdev="10100.0"	30548.1251	[20172.9169, 41531.1641]	ERS24620467	PV660947
MI3809	C. sungorus	Poland	Obłazowa WE	III	49.43	20.16	SS	ancient	1	myBait	129088	0.904441	444.506	MIS2				ERS24620468	PV660958
MI3810	C. sungorus	Poland	Obłazowa WE	III	49.43	20.16	SS	ancient	1	myBait	89677	0.999449	289.132	MIS2				ERS24620469	PV660959
MI3811	C. sungorus	Poland	Obłazowa WE	III	49.43	20.16	SS	ancient	1	myBait	71788	0.947388	227.022	MIS2				ERS24620470	PV660961
MI3844	C. sungorus	Poland	Pod Oknem	3+3A	50.588	19.5496	SS	ancient	1	PHO	18610	0.8763	60.95	MIS2	μ="12721.0" stdev="8800.0" TN="0.0"	15175.4648	[6759.7719, 22598.6658]	ERS24620471	PV660962
MI4002	C. sungorus	Czechia	Skalice A/7		49.9028	14.1037	SS	ancient	1	PHO	69532	0.997798	176.313	MIS2	μ="12280.0" stdev="3500.0	11199.8503	[7407.3321, 14754.6818]	ERS24620472	PV660952
MI4015	C. sungorus	Czechia	Bišilu 6		49.9487	14.1056	SS	ancient	1	PHO	141228	0.997675	385.099	MIS2	μ="27576.0" stdev="9800.0	25111.9844	[17226.4849, 34551.7164]	ERS24620473	PV660949
MI4016	C. sungorus	Czechia	Bišilu 6		49.9487	14.1056	SS	ancient	1	PHO	232150	0.999205	666.61	MIS2	μ="25762.0" stdev="10400.0	26435.7041	[18110.5987, 35419.446]	ERS24620474	PV660950
MI4017	C. sungorus	Czechia	Nad Kačákem		49.9506	14.1315	SS	ancient	1	PHO	45848	0.986358	128.206	MIS3	μ="26520.0" stdev="10900.0"	25077.2447	[16366.12, 33792.6185]	ERS24620475	PV660951
MI4019	C. sungorus	Czechia	Soutěska		48.8644	16.6439	SS	ancient	1	PHO	1661	0.617643	3.86896	MIS2	μ="15361.0" stdev="5000.0"	13936.4427	[8120.562, 18919.0216]	ERS24620476	PV660960
MI4442	C. sungorus	Germany	Hohle Fels	15	48.379	9.755	SS	ancient	1	PHO	68522	0.998348	193.983	MIS4-3	μ="27441.0" stdev="10500.0"	32441.8959	[22087.2278, 43633.3013]	ERS24620477	PV660946
MI4443	C. sungorus	Germany	Langmahdhalde	8	48.567	10.213	SS	ancient	1	PHO	313843	0.999205	1076.31	MIS2	μ="13165.0" stdev="2800.0"	12892.6313	[9350.3623, 15889.5948]	ERS24620478	PV660953
WM555	C. sungorus	n.a	n.a		n.a	n.a	DS	modern	0	myBait	47213	0.97694	210.01					ERS24620497	PV660955
WM556	C. sungorus	n.a	n.a		n.a	n.a	DS	modern	0	myBait	8432	0.926413	38.0329					ERS24620498	PV660956
WM557	C. sungorus	n.a	n.a		n.a	n.a	DS	modern	0	myBait	17791	0.98061	69.5357					ERS24620499	PV660954

## Sheet: Tab. S2 mtDNA partitions
Table S2.	The best partitioning scheme of mitochondrial DNA.
	Cricetiscus sungorus
	No	Model	No. sites	Data blocks	Partitions
	1	K80+I	382	cob_cp1	1-1144\3
	2	HKY+X	381	cob_cp2	2-1144\3
	3	TRN+I+X	381	cob_cp3	3-1144\3
	4	TRN+I+X	1086	trnas, non	1147-1280 1145-1145 1146-1146 1281-2230
	Nothocricetulus migratorius
	No	Model	No. sites	Data blocks	Partitions
	1	K80+I	380	cob_cp1	1-1140\3
	2	HKY+X	380	cob_cp2	2-1140\3
	3	TRN+G+X	380	cob_cp3	3-1140\3

## Sheet: Tab. S3 MLE
Table S3.	Results of the Bayesian evaluation of temporal signals tested for C. sungorus
	Cricetiscus sungorus
	ID	Description				logML	mean logML
		Tips	Clock	Tree prior	MLE
	Model I	tips	strict	coalescent: const. size	general stepping stone	-4733.39	-4733.2
						-4733.02
	Model II	tips	uncorrelated relaxed lognormal	coalescent: const. size	general stepping stone	-4753.17	-4753.36
						-4753.55
	Model III	no tips	strict	coalescent: const. size	general stepping stone	-4806.04	-4806.18
						-4806.32
	Model IV	no tips	uncorrelated relaxed lognormal	coalescent: const. size	general stepping stone	-4757.86	-4758.07
						-4758.27
	Model V	tips	strict	coalescent: Bayesian SkyGrid	general stepping stone	-4709.87	-4705.61
						-4701.36
	Model VI	tips	uncorrelated relaxed lognormal	coalescent: Bayesian SkyGrid	general stepping stone	-4732.18	-4733.68
						-4735.19
	Nothocricetulus migratorius
	ID	Description				logML	mean logML
		Tips	Clock	Tree prior	MLE
	Model I	tips	strict	coalescent: const. size	general stepping stone	-4802.58	-4802.58
						-4802.16
	Model II	tips	strict	coalescent: Bayesian SkyGrid	general stepping stone	-4726.23	-4726.23
						-4734.39
